# Supplementary material for: Genome-wide RNAi screen for synthetic lethal interactions with the C. elegans kinesin-5 homolog BMK-1
Source: Sci Data. 2015 May 12;2:150020. doi: 10.1038/sdata.2015.20 (PMC4431526; doi:10.1038/sdata.2015.20)
Supplement: Supplementary file 1 [file sdata201520-isa1.zip]

Archive with 3 entries (3 files):
- i_Investigation.txt
- s_study_Medema.txt
- a_assay_Medema.txt
