# Supplementary material for: Genome-wide RNAi screen for synthetic lethal interactions with the C. elegans kinesin-5 homolog BMK-1
Source: Sci Data. 2015 May 12;2:150020. doi: 10.1038/sdata.2015.20 (PMC4431526; doi:10.1038/sdata.2015.20)
Supplement: Supplementary file 1 [file sdata201520-isa1.zip › s_study_Medema.txt]

Source Name	Characteristics[organism]	Term Source REF	Term Accession Number	Characteristics[developmental stage]	Term Source REF	Term Accession Number	Characteristics[strain]	Comment[WormBase strain URL]	Characteristics[maintenance temperature]	Unit	Term Source REF	Term Accession Number	Protocol REF	Sample Name	Factor Value[genotype]
Caenorhabditis Genetics Center	Caenorhabditis elegans	NCBITAXON	NCBITaxon:6239	nematode larval stage	UBERON	UBERON:0004729	N2 wild type Bristol variant	http://www.wormbase.org/species/c_elegans/strain/N2#02--10	16	degree Celsius	UO	UO:0000027	Strains and culture	N2	wild type
Sander van den Heuvel lab	Caenorhabditis elegans	NCBITAXON	NCBITaxon:6239	nematode larval stage	UBERON	UBERON:0004729	SV1005 bmk-1(ok391) V backcrossed 8 times with N2	Will be donated and available through the Caenorhabditis Genetics Center	16	degree Celsius	UO	UO:0000027	Strains and culture	SV1005	bmk-1(ok391)
Sander van den Heuvel lab	Caenorhabditis elegans	NCBITAXON	NCBITaxon:6239	nematode larval stage	UBERON	UBERON:0004729	SV1069 myo-2::GFP backcrossed 4 times with N2	Will be donated and available through the Caenorhabditis Genetics Center	16	degree Celsius	UO	UO:0000027	Strains and culture	SV1069	wild type
Sander van den Heuvel lab	Caenorhabditis elegans	NCBITAXON	NCBITaxon:6239	nematode larval stage	UBERON	UBERON:0004729	SV1070 myo-2::GFP; bmk-1(ok391) V from crossing SV1005 with SV1069	Will be donated and available through the Caenorhabditis Genetics Center	16	degree Celsius	UO	UO:0000027	Strains and culture	SV1070	bmk-1(ok391)
